# Supplementary material for: DECIMER.ai: an open platform for automated optical chemical structure identification, segmentation and recognition in scientific publications
Source: Nat Commun. 2023 Aug 19;14:5045. doi: 10.1038/s41467-023-40782-0 (PMC10439916; doi:10.1038/s41467-023-40782-0)
Supplement: Supplementary file 3 — Source Data [file 41467_2023_40782_MOESM3_ESM.xlsx]

## Sheet: Figure 2 B
Figure 2 B
			Average Tanimoto Similarity	Proportion of Identical Predictions
	Non-Augmented test data	No Markush structures	0.96	0.91
		Only Markush structures	0.99	0.81
	Augmented test data	No Markush structures	0.96	0.9
		Only Markush structures	0.99	0.75

## Sheet: Figure 3 A and B
Figure 3 A
		Average Tanimoto Similarity	Proportion of Identical Predictions
	OSRA	0.521324	0.365171
	MolVec	0.57641	0.383614
	Imago	0.449969	0.28833
	Img2Mol	0.769096	0.361158
	SwinOCSR	0.698818	0.168322
	MolScribe	0.863522	0.677356
	DECIMER	0.933267	0.7257
Figure 3 B
		Average Tanimoto Similarity	Proportion of Identical Predictions
	OSRA	0.471429	0.193
	MolVec	0.488571	0.227514
	Imago	0.421429	0.222657
	Img2Mol	0.705714	0.251729
	SwinOCSR	0.637143	0.108671
	MolScribe	0.8454	0.695186
	DECIMER	0.964086	0.760057

## Sheet: Figure 3 C and D
Figure 3 C
		Predictions below Tanimoto similarity 0.3	Tanimoto similarity 0 and invalid predictions
	OSRA	0.4	0.2
	MolVec	0.32	0.19
	Imago	0.49	0.21
	Img2Mol	0.06	0.02
	SwinOCSR	0.09	0.05
	MolScribe	0.04	0.02
	DECIMER	0.04	0.02
Figure 3 D
		Predictions below Tanimoto similarity 0.3	Tanimoto similarity 0 and invalid predictions
	OSRA	0.448386	0.234229
	MolVec	0.315957	0.172429
	Imago	0.557657	0.237929
	Img2Mol	0.0433143	0.0208
	SwinOCSR	0.160143	0.0782286
	MolScribe	0.0505429	0.0341857
	DECIMER	0.0170571	0.0140714

## Sheet: Figure 7
Figure 7
		Average Tanimoto Similarity	Proportion of Identical Predictions
	Model 1 (SMILES)	0.94	0.7787
	Model 2 (modified SMILES)	0.98	0.7737
